# Supplementary material for: Quantitative Trait Locus Mapping for Drought Tolerance in Soybean Recombinant Inbred Line Population
Source: Plants (Basel). 2021 Aug 31;10(9):1816. doi: 10.3390/plants10091816 (PMC8471639; doi:10.3390/plants10091816)
Supplement: Supplementary file 1 [file plants-10-01816-s001.zip]

Archive with 1 entries (1 files):
- plants-1307436-supplementary.pdf
